# Supplementary material for: Effects of high-fat diets on fetal growth in rodents: a systematic review
Source: Reprod Biol Endocrinol. 2019 Apr 16;17:39. doi: 10.1186/s12958-019-0482-y (PMC6469066; doi:10.1186/s12958-019-0482-y)
Supplement: Supplementary file 1 — Table S1. Studies identified in the initial search; Table S2. Studies identified in the refined search. (XLSX 32 kb) [file 12958_2019_482_MOESM1_ESM.xlsx]

## Sheet: Supplemental Table 1
Authors	Year	Pubmed ID	Title	Effect on birth weight	Species	Duration of diet before mating	% energy from fat in HFD	Sample size (dams per group)	Source of excess fat	age at pregnancy	Effects on birthweight reported separately for males and females	Gestational age at measurement; "G" indicates that time was standardized such that day of plug/ finding of spermatozoa was 0.5; otherwise, age is as stated in paper	Comments
Sferruzzi-Perri et al.	2013	23825226	An obesogenic diet during mouse pregnancy modifies maternal nutrient partitioning and the fetal growth trajectory	Decrease at G15.5, No effect at G18.5	mouse	< 3 weeks	30	10 to 20	?	8-12 weeks	no	G15.5 and G18.5
Rosario et al.	2015	26193061	Increased placental nutrient transport in a novel mouse model of maternal obesity with fetal overgrowth	Increase	mouse	≥ 3 weeks	41	10 to 20	animal	17-19 weeks	no	G18.5	Females on the HFD were mated when their body weight had increased by 25%, and age-matched females on the control diet were mated also mated; Also had access to 20% sucrose solution
Aye et al.	2015	26417088	Adiponectin supplementation in pregnant mice prevents the adverse effects of maternal obesity on placental function and fetal growth	Increase	mouse	≥ 3 weeks (varied)	41	10 to 20	?	19 weeks	no	G18.5	Females on the HFD were mated when their body weight had increased by 25%, and age-matched females on the control diet were mated also mated; Also had access to 20% sucrose solution
Mayor et al.	2015	26092997	Maternal high-fat diet is associated with impaired fetal lung development	Decrease	mouse	≥ 3 weeks	42	>20	animal	18-28	no	18
Ashino et al.	2012	21543214	Maternal high-fat feeding through pregnancy and lactation predisposes mouse offspring to molecular insulin resistance and fatty liver.	Increase	mouse	< 3 weeks	45	<10	?	11 weeks	no	birth
Turdi et al.	2013	23266593	Interaction between maternal and postnatal high fat diet leads to a greater risk of myocardial dysfunction in offspring via enhanced lipotoxicity, IRS-1 serine phosphorylation and mitochondrial defects	Decrease	mouse	< 3 weeks	45	<10	animal	10 weeks	no	birth
Benatti et al.	2014	24666709	Maternal high-fat diet consumption modulates hepatic lipid metabolism and microRNA-122 (miR-122) and microRNA-370 (miR-370) expression in offspring	No effect	mouse	< 3 weeks	45	<10	?	9-10 weeks	no	PND1
Luijten et al.	2013	23409006	Lasting effects on body weight and mammary gland gene expression in female mice upon early life exposure to n-3 but not n-6 high-fat diets	No effect	mouse	< 3 weeks	~45	<10	plant	11-13 weeks	no	birth	Estimated fat % from energy density (4.7 kcal/g)
Umekawa et al.	2015	25533905	A maternal mouse diet with moderately high-fat levels does not lead to maternal obesity but causes mesenteric adipose tissue dysfunction in male offspring	No effect G18.5 or PND2	mouse	≥ 3 weeks	45	<10	animal	11 weeks	no	G18.5 and PND2
Gregorio et al.	2013	22661265	Maternal high-fat diet is associated with altered pancreatic remodelling in mice offspring	Increase	mouse	< 3 weeks	49	10 to 20	animal	12 weeks	no	birth
Volpato et al.	2012	22456428	Maternal high-fat diet programs for metabolic disturbances in offspring despite leptin sensitivity	No effect	mouse	< 3 weeks	49	?	animal	?	no	birth
King et al.	2013	23696566	Maternal obesity has little effect on the immediate offspring but impacts on the next generation.	Decrease	mouse	≥ 3 weeks	58	> 20	plant	17 weeks	yes, effect significant in females but not males	PND1
King et al.	2013	24090886	The effects of an obesogenic diet during pregnancy on fetal growth and placental gene expression are gestation dependent	Decrease at 18.5, No effect at 14.5	mouse	≥ 3 weeks	58	<10 at 18.5, 10 to 20 at 14.5	plant	17 weeks	yes, males significantly lighter at day 18.5, but not 14.5, and no effect at either age in females	14.5 and 18.5
Dahlhoff et al.	2014	24275555	Peri-conceptional obesogenic exposure induces sex-specific programming of disease susceptibilities in adult mouse offspring	Increase at 17.5 and birth	mouse	≥ 3 weeks	60	<10	animal	12 weeks	yes, effect significant in both sexes	17.5 dpc and birth
del Mar Plata et al.	2014	25135621	Critical periods of increased fetal vulnerability to a maternal high fat diet	Decrease	mouse	< 3 weeks	60	10 to 20	animal	14-16 weeks	no	G18.5
Edlow et al.	2016	26945603	Males are from mars, and females are from venus: Sex-specific fetal brain gene expression signatures in a mouse model of maternal diet-induced obesity	Decrease	mouse	≥ 3 weeks	60	>20	animal	17-19 weeks	yes, effect significant in males but not females	G17.5
Panchenko et al.	2016	26925174	Expression of epigenetic machinery genes is sensitive to maternal obesity and weight loss in relation to fetal growth in mice	Decrease	mouse	≥ 3 weeks	60	10 to 20	animal	23-30 weeks	no	G18.5
Niculescu and Lupu	2009	19695321	High fat diet-induced maternal obesity alters fetal hippocampal development	Decrease	mouse	≥ 3 weeks	60	10 to 20	animal	18 weeks	no	G17.5
Sasson et al.	2015	25608625	Pre-gestational vs gestational exposure to maternal obesity differentially programs the offspring in mice	Decrease at 12.5 and 17.5	mouse	≥ 3 weeks	60	10 to 20	animal	14-16 weeks	yes, effect significant in both sexes at both gestational ages	12.5 and 17.5	Embryo transfers were used to distinguish pre-gestational and gestational exposure to maternal obesity effects
Murabayashi et al.	2013	23453296	Maternal high-fat diets cause insulin resistance through inflammatory changes in fetal adipose tissue	No effect	mouse	≥ 3 weeks	60	10 to 20	animal	10 weeks	no	G17.5
Bytautiene et al.	2011	21444063	Prepregnancy obesity and sFlt1-induced preeclampsia in mice: Developmental programming model of metabolic syndrome	No effect	mouse	≥ 3 weeks	60	<10	animal	16-18 weeks	no	PND1
Liang et al.	2009	19750487	Gestational high saturated fat diet alters C57BL/6 mouse perinatal skeletal formation	No effect	mouse	≥ 3 weeks	60	10 to 20	animal	12 weeks	no	G19.5
Masuyama et al.	2015	25853666	The effects of high-fat diet exposure in utero on the obesogenic and diabetogenic traits through epigenetic changes in adiponectin and leptin gene expression for multiple generations in female mice	Increase	mouse	≥ 3 weeks	62	<10	?	12 weeks	no	birth
Masuyama and Hiramatsu	2014	24664181	Additive effects of maternal high fat diet during lactation on mouse offspring	Increase	mouse	≥ 3 weeks	62	<10	?	12 weeks	no	birth
Masuyama and Hiramatsu	2012	22434078	Effects of a high-fat diet exposure in utero on the metabolic syndrome-like phenomenon in mouse offspring through epigenetic changes in adipocytokine gene expression	Increase	mouse	≥ 3 weeks	62	<10	?	12 weeks	no	birth
Masuyama and Hiramatsu	2012	21839802	Treatment with a constitutive androstane receptor ligand ameliorates the signs of preeclampsia in high-fat diet-induced obese pregnant mice	Increase	mouse	≥ 3 weeks	62	<10	?	12 weeks	no	G18.5
Bentham et al.	2010	20566713	Maternal high-fat diet interacts with embryonic Cited2 genotype to reduce Pitx2c expression and enhance penetrance of left-right patterning defects	Decrease	mouse	≥ 3 weeks	>45	?	animal	17 weeks	no	15.5 dpc	Estimated fat % from energy density (5.5 kcal/g)
Lager et al.	2014	24744907	Diet-induced obesity in mice reduces placental efficiency and inhibits placental mTOR signaling	No effect	mouse	≥ 3 weeks	~45	<10	animal	20 weeks? (that’s how old mice were in other study this one referenced)	no	G18.5	Estimated fat % from energy density (4.5 kcal/g), also had access to sweetened condensed milk
Caluwaerts et al.	2007	17884457	Diet-induced obesity in gravid rats engenders early hyperadiposity in the offspring	No effect	rat	≥ 3 weeks	15	10 to 20	animal	> 14 weeks	no	PND2
Ferro Cavalcante et al.	2014	25198159	Early exposure of dams to a westernized diet has long-term consequences on food intake and physiometabolic homeostasis of the rat offspring	Increase	rat	< 3 weeks	31	<10	animal	12-17 weeks	no	birth
Ferro Cavalcante et al.	2013	24045974	Effects of a westernized diet on the reflexes and physical maturation of male rat offspring during the perinatal period.	Increase	rat	< 3 weeks	31	<10	animal	12-17 weeks	no	birth
Martin et al.	1987	3659143	Growth and activity but not maturation are affected by perinatal diet	No effect	rat	< 3 weeks	31.5	10 to 20	?	?	no	birth	HFD was a liquid diet
Cerf et al.	2015	26343716	High fat diet exposure during fetal life enhances plasma and hepatic omega-6 fatty acid profiles in fetal wistar rats	Increase (only in group fed HFD during 3rd week of pregnancy)	rat	< 3 weeks	40	?	animal	?	no	20	Fetal weight was increased by maternal HFD in third week of gestation, but not by maternal HFD throughout gestation.
Cerf et al.	2005	15705804	Islet cell response in the neonatal rat after exposure to a high-fat diet during pregnancy	Decrease (only in group fed HFD during 1st week of pregnancy)	rat	< 3 weeks	40	<10	?	?	no	PND1	Birthweight was reduced by maternal HFD in first week of gestation, but not by maternal HFD throughout gestation.
Del Prado et al.	1997	9082030	Maternal lipid intake during pregnancy and lactation alters milk composition and production and litter growth in rats	No effect	rat	≥ 3 weeks	42	>20	plant	14 weeks	no	birth
Dekker Nitert et al.	2013	25191597	Maternal high-fat diet alters expression of pathways of growth, blood supply and arachidonic acid in rat placenta	No effect	rat	≥ 3 weeks	42.2	10 to 20	plant and animal	12-13 weeks	no	G17.25
Strakovsky et al.	2011	21486814	Gestational high fat diet programs hepatic phosphoenolpyruvate carboxykinase gene expression and histone modification in neonatal offspring rats	Increase	rat	< 3 weeks	45	<10	animal	?	no	20
Song et al.	2015	25500158	Maternal high-fat diet feeding during pregnancy and lactation augments lung inflammation and remodeling in the offspring	Increase	rat	≥ 3 weeks	45	<10	animal	12 weeks	no	birth
Segovia et al.	2015	26318151	Maternal supplementation with conjugated linoleic acid in the setting of diet-induced obesity normalises the inflammatory phenotype in mothers and reverses metabolic dysfunction and impaired insulin sensitivity in offspring	Decrease	rat	< 3 weeks	45	<10	animal	15-17 weeks	yes, effect significant in both sexes	G19.5
Cordero et al	2015	25521806	Perinatal maternal feeding with an energy dense diet and/or micronutrient mixture drives offspring fat distribution depending on the sex and growth stage	Decrease	rat	< 3 weeks	45	<10	animal	12 weeks	yes, effect significant in both sexes	birth
Smith et al.	2014	23963811	Maternal nutritional history modulates the hepatic IGF-IGFBP axis in adult male rat offspring	Decrease	rat	< 3 weeks	45	>20	animal	13-15 weeks	no	PND2
Mark et al.	2011		A maternal high-fat diet in rat pregnancy reduces growth of the fetus and the placental junctional zone, but not placental labyrinth zone growth	Decrease	rat	< 3 weeks	45	<10	animal	14-15 weeks	yes, effect significant in both sexes	G20.5
Reynolds et al.	2014	25096554	High fat and/or high salt intake during pregnancy alters maternal meta-inflammation and offspring growth and metabolic profiles	Decrease	rat	≥ 3 weeks	45	<10	animal	16 weeks (115 days)	yes, effect significant in both sexes	G17.5
Christante et al.	2013	24043845	Maternal obesity disturbs the postnatal development of gonocytes in the rat without impairment of testis structure at prepubertal age	Decrease	rat	≥ 3 weeks	~45	<10	?	20 weeks	yes, results only reported for male offspring	birth	Estimated fat % from energy density (4.8 kcal/g)
Hayes et al.	2012	22442686	Adverse fetal and neonatal outcomes associated with a life-long high fat diet: role of altered development of the placental vasculature	Decrease	rat	≥ 3 weeks	45	>20	?	19 weeks	yes, effect significant in both sexes	birth
Nivoit et al.	2009	19288075	Established diet-induced obesity in female rats leads to offspring hyperphagia, adiposity and insulin resistance	Decrease	rat	≥ 3 weeks	45	10 to 20	animal	11-12 weeks	no	birth	Also had access to sweetened condensed milk
Tsoulis et al.	2016	26962114	Maternal high-fat diet-induced loss of fetal oocytes is associated with compromised follicle growth in adult rat offspring	No effect	rat	< 3 weeks	45	<10	animal	15-16 weeks	no	20
Yang et al.	2012	22696509	Maternal high-fat diet programs wnt genes through histone modification in the liver of neonatal rats	No effect	rat	< 3 weeks	45	<10	animal	12-13 weeks	no	birth
Mazzucco et al.	2013	23482704	Saturated fat-rich diet increases fetal lipids and modulates LPL and leptin receptor expression in rat placentas	Increase	rat	≥ 3 weeks	47	10 to 20	animal	13 weeks	no	20.5
Ebesh et al.	1999	10073420	Combined effect of high-fat diet and copper deficiency during gestation on fetal copper status in the rat	No effect	rat	< 3 weeks	47.7	10 to 20	animal	?	no	one day before delivery
de Oliveira Andrade	2014	24746835	Exposure to lard-based high-fat diet during fetal and lactation periods modifies breast cancer susceptibility in adulthood in rats	No effect	rat	< 3 weeks	60	10 to 20	animal	?	yes, effect not significant in either sex	birth
Desai et al.	2014	24631702	Maternal obesity and high-fat diet program offspring metabolic syndrome	No effect	rat	≥ 3 weeks	60	10 to 20	animal	11 weeks	no	PND1
Guberman et al.	2013	23743273	Maternal high-fat diet programs rat offspring hypertension and activates the adipose renin-angiotensin system	No effect	rat	≥ 3 weeks	60	<10	animal	11 weeks	yes, results only reported for male offspring	PND1
White et al.	2009	19244583	Maternal obesity is necessary for programming effect of high-fat diet on offspring	No effect	rat	≥ 3 weeks	60	<10	animal	12 weeks	no	birth
Gupta et al.	2009	19074472	Hypothalamic alterations in fetuses of high fat diet-fed obese female rats.	No effect	rat	≥ 3 weeks	60	<10	animal	14-15 weeks (100 days)	no	21
Mitra et al.	2009	18971351	Effect of high-fat diet during gestation, lactation, or postweaning on physiological and behavioral indexes in borderline hypertensive rats	No effect	rat	≥ 3 weeks	60	10 to 20	animal	26-28 weeks	no	birth
Srinivasan et al.	2006	16720630	Maternal high-fat diet consumption results in fetal malprogramming predisposing to the onset of metabolic syndrome-like phenotype in adulthood	No effect	rat	≥ 3 weeks	60	<10	animal	17-18 weeks (day 120)	no	21
Couvreur et al.	2011	21464991	Unexpected long-term protection of adult offspring born to high-fat fed dams against obesity induced by a sucrose-rich diet	Decrease	rat	≥ 3 weeks	65	>20	plant	"old"	no	birth
Férézou-Viala et al.	2007	17553843	Long-term consequences of maternal high-fat feeding on hypothalamic leptin sensitivity and diet-induced obesity in the offspring	No effect	rat	≥ 3 weeks	65	10 to 20	plant	16-17 weeks	no	birth
Vega et al.	2015	23949616	Exercise in obese female rats has beneficial effects on maternal and male and female offspring metabolism	No effect	rat	≥ 3 weeks	~45	<10	animal	15-17 weeks	no	birth	Estimated fat % from energy density (4.9 kcal/g)
Gaccioli et al.	2013	24006279	Maternal overweight induced by a diet with high content of saturated fat activates placental mTOR and eIF2alpha signaling and increases fetal growth in rats	Increase	rat	≥ 3 weeks	>45	10 to 20	animal	13 weeks	no	G20.5	Estimated fat % from energy density (5.1 kcal/g)
Cunha et al.	2015	25738800	Both food restriction and high-fat diet during gestation induce low birth weight and altered physical activity in adult rat offspring: The "similarities in the inequalities" model	Decrease	rat	< 3 weeks	~45	10 to 20		11-12 weeks	yes, effect significant in both sexes	birth	Estimated fat % from energy density (4.6 kcal/g); Diet was provided from day 10 of pregnancy until weaning
Li et al.	2012	22464150	Maternal green tea extract supplementation to rats fed a high-fat diet ameliorates insulin resistance in adult male offspring	Decrease	rat	≥ 3 weeks	>45	<10	plant	13-14 weeks	no	PND1	Estimated fat % from energy density (21.1 MJ/kg ~ 5.0 kcal/g)
Zambrano et al.	2010	20351043	Dietary intervention prior to pregnancy reverses metabolic programming in male offspring of obese rats	No effect	rat	≥ 3 weeks	~45	<10	animal	14-16 weeks	no	birth	Estimated fat % from energy density (4.9 kcal/g)
Shaw et al.	1997	9040546	Consumption of a high fat diet impairs reproductive performance in sprague-dawley rats	No effect	rat	≥ 3 weeks	>45	10 to 20	plant	9-16 weeks	no	G18.5	Estimated fat % from % fat by weight (35%)
Walker et al.	2008	19076377	Perinatal maternal fat intake affects metabolism and hippocampal function in the offspring A potential role for leptin	No effect	rat	< 3 weeks	>45	10 to 20	lard	?	no	PND1	Estimated fat % from % fat by weight (30%)
de Assis et al.	2006	16646052	High birth weight increases mammary tumorigenesis in rats	Increase	rat	< 3 weeks	>45	10 to 20	plant	?	no	birth	Estimated fat % from energy density (5.6 kJ/g; 45% fat by weight)
Lin et al.	2011	21486515	Beneficial effects of dietary fibre supplementation of a high-fat diet on fetal development in rats	No effect	rat	< 3 weeks	>45	10 to 20	animal	?	no	19.5	Estimated fat % from energy density (23.37 kJ/g ~ 5.6 kcal/g); high fibre AND fat led to increased birth weight
Cerf et al.	2010	20633633	Gestational 30% and 40% fat diets increase brain GLUT2 and neuropeptide Y immunoreactivity in neonatal wistar rats	Increase (only in groups fed 20% and 30%, not 40%)	rat	< 3 weeks	20, 30 and 40	<10	?	12 weeks	no	birth	Birthweight was increased by 20 and 30% fat, but there was no difference between 40% and 10% (controls).
Kjaergaard et al.	2014	23782871	Maternal chocolate and sucrose soft drink intake induces hepatic steatosis in rat offspring associated with altered lipid gene expression profile	Increase	rat	< 3 weeks	Cafeteria	<10	?	9 weeks	no	birth
Yang et al.	2015		Maternal high-fat diet exposure leads to insulin resistance and impacts myogenic and adipogenicgene expression in offspring rats	Increase	rat	≥ 3 weeks	Cafeteria	10 to 20	?	13 weeks	no	birth
Gugusheff et al.	2013	23233534	A maternal "junk-food" diet reduces sensitivity to the opioid antagonist naloxone in offspring postweaning	Decrease	rat	< 3 weeks	Cafeteria	<10	?	?	yes, effect significant in both sexes	birth
Zhang et al.	2011	21722163	Effects of a maternal diet supplemented with chocolate and fructose beverage during gestation and lactation on rat dams and their offspring	Decrease	rat	< 3 weeks	Cafeteria	>20	?	10-11 weeks	no	birth
Bayol et al.	2007	17697422	A maternal 'junk food' diet in pregnancy and lactation promotes an exacerbated taste for 'junk food' and a greater propensity for obesity in rat offspring	Decrease	rat	< 3 weeks	Cafeteria	>20	?	12-14 weeks	no	birth
Ramírez-López et al.	2016	26778987	Exposure to a highly caloric palatable diet during pregestational and gestational periods affects hypothalamic and hippocampal endocannabinoid levels at birth and induces adiposity and anxiety-like behaviors in male rat offspring	Decrease	rat	≥ 3 weeks	Cafeteria	10 to 20	?	> 12 weeks	yes, effect significant in both sexes	birth
Sánchez-Blanco et al.	2016	26195235	Influence of cafeteria diet and fish oil in pregnancy and lactation on pups' body weight and fatty acid profiles in rats	Decrease	rat	≥ 3 weeks	Cafeteria	<10	?	9-11 weeks	no	birth
Raipuria et al.	2015	25853572	Effects of maternal diet and exercise during pregnancy on glucose metabolism in skeletal muscle and fat of weanling rats	Decrease	rat	≥ 3 weeks	Cafeteria	>20	?	13-14 weeks	yes, effect significant in males but not females	PND1
Akyol et al.	2009	19622195	Obesity induced by cafeteria feeding and pregnancy outcome in the rat	Decrease	rat	≥ 3 weeks (varied)	Cafeteria	10 to 20	?	10-11 weeks	no	20	Pregestational cafeteria diet reduced fetal weight, but cafeteria diet during gestational period only did not
Zhang et al.	2013	23819696	Supplementation of the maternal diet during pregnancy with chocolate and fructose interacts with the high-fat diet of the young to facilitate the onset of metabolic disorders in rat offspring	No effect	rat	< 3 weeks	Cafeteria	<10	?	12 weeks	yes, results only reported for male offspring	birth
Rolls et al.	1984	6718543	Effects of diet and obesity on body-weight regulation during pregnancy and lactation in the rat	No effect	rat	< 3 weeks	Cafeteria	10 to 20	?	18-25 weeks?	no	birth
Ong and Muhlhausler	2011	21427213	Maternal "junk-food" feeding of rat dams alters food choices and development of the mesolimbic reward pathway in the offspring	No effect	rat	≥ 3 weeks	Cafeteria	<10	?	?	no	birth
Chen et al.	2008	18635655	Maternal and postnatal overnutrition differentially impact appetite regulators and fuel metabolism	No effect	rat	≥ 3 weeks	Cafeteria	<10	?	13 weeks	no	birth
Rolls and Rowe	1982	7079354	Pregnancy and lactation in the obese rat - effects on maternal and pup weights	No effect	rat	≥ 3 weeks	Cafeteria	>20	?	18-32 weeks	no	PND1

## Sheet: Supplemental Table 2
Authors	Year	Pubmed ID	Title	Effect on birth weight	Species	Duration of diet before mating	% energy from fat in HFD	Sample size (dams per group)	Source of excess fat	age at pregnancy	Effects on birthweight reported separately for males and females	Gestational age at measurement; "G" indicates that time was standardized such that day of plug/ finding of spermatozoa was 0.5; otherwise, age is as stated in paper	Effects on maternal weight at or around conception (% increase calculated where numbers were provided)	Effects on maternal glucose tolerance	Effects on litter size	Control diet type (chow vs. nutrient matched)	Control diet (% calories from fat)	Comments (diets were frequently obtained from Research Diets and so diet codes are provided where available)
Umekawa et al.	2015	25533905	A maternal mouse diet with moderately high-fat levels does not lead to maternal obesity but causes mesenteric adipose tissue dysfunction in male offspring	No effect at G18.5 or PND2	mouse (C57BL/6)	6 weeks	45	<10	animal	12 weeks	no	G18.5 and PND2	No effect	No effect at gestational day 16, but trend to impaired glucose tolerance (P=0.07)	No effect	matched	10	D12451, D12450B (control has higher sucrose than HFD)
Jonscher et al.	2017	28007783	Early PQQ supplementation has persistent long-term protective effects on developmental programming of hepatic lipotoxicity and inflammation in obese mice	No effect	mouse (C57BL/6J)	8 weeks	45	< 10	animal	16 weeks	no	18.5	Increased	No effect on fasting glucose levels or homeostasis model assessment of insulin resistance (HOMA-IR) at gestation day 18.5	No effect	matched	10	D12451, D12450B (control has higher sucrose than HFD)
Chin et al.	2017	28301585	A maternal high-fat, high-sucrose diet has sexspecific effects on fetal glucocorticoids with little consequence for offspring metabolism and voluntary locomotor activity in mice	No effect	mouse (C57BL/6J)	13 weeks	45	10 to 20	animal	21-24 weeks	yes, effect not significant in either sex	G17.5 and birth	Increased by 15%	Impaired prior to pregnancy	No effect at G17.5; significantly lower at birth in one cohort but not the other; analyses of weight controlled for litter size	matched	10	D12451, D12450K (control has no sucrose)
King et al.	2013	24090886	The effects of an obesogenic diet during pregnancy on fetal growth and placental gene expression are gestation dependent	Decrease at 18.5, No effect at 14.5	mouse (C57BL/6)	12 weeks	58	<10 at 18.5, 10 to 20 at 14.5	plant	17 weeks	yes, males significantly lighter at day 18.5, but not 14.5, and no effect at either age in females	14.5 and 18.5	Increased by 31% (28 g vs. 21.35 g)	?	No effect	matched	10.5	D12331 and D12328
King et al.	2013	23696566	Maternal obesity has little effect on the immediate offspring but impacts on the next generation.	Decrease	mouse (C57BL/6)	12 weeks	58	>20	plant	17 weeks	yes, effect significant in females but not males	PND1	Increased by 22.9%	Impaired prior to pregnancy but not at day 18.5 of pregnancy	Decrease	matched	10.5	D12331 and D12328
Connor et al	2018	29324977	Maternal metabolic, immune, and microbial systems in late pregnancy vary with malnutrition in mice	No effect	mouse (C57BL/6)	8 weeks	60	<10	animal	?	yes, effect not significant in either sex	G18.5	No effect	No effect on fasting glucose levels prior to pregnancy or at day 21 of pregnancy	No effect	chow	23	D12492
Niculescu and Lupu	2009	19695321	High fat diet-induced maternal obesity alters fetal hippocampal development	Decrease	mouse (C57BL/6)	10 weeks	60	10 to 20	animal	18 weeks	no	G17.5	Increased by 43% (30.9 g vs. 21.6 g)	?	Decrease	matched	10	D12492, D12450B (control has higher sucrose than HFD)
Panchenko et al.	2016	26925174	Expression of epigenetic machinery genes is sensitive to maternal obesity and weight loss in relation to fetal growth in mice	Decrease	mouse (C57Bl/6J OlaHsd)	4 months	60	10 to 20	animal	23-30 weeks	no	G18.5	Increased by 36%	Impaired prior to pregnancy	? But analyses of fetal weight controlled for litter size	matched	10	D12492, D12450K (control has no sucrose)
Nam et al.	2017	28915389	Choline prevents fetal overgrowth and normalizes placental fatty acid and glucose metabolism in a mouse model of maternal obesity	Increase	mouse (C57BL/6J)	4 weeks	60	< 10	animal	10 weeks	no	G12.5	Increased	Impaired at gestational day 11.5	No effect	matched	10	D12492, D12450J (control has sucrose matched with HFD)
Liang et al.	2009	19750487	Gestational high saturated fat diet alters C57BL/6 mouse perinatal skeletal formation	No effect	mouse (C57BL/6J)	4 weeks	60	10 to 20	animal	12 weeks	no	G19.5	Increased by 24% (23.5 g vs. 19 g)	?	No effect	chow	?
Sasson et al.	2015	25608625	Pre-gestational vs gestational exposure to maternal obesity differentially programs the offspring in mice	Decrease at 12.5 and 17.5	mouse (C57BL/6J)	10-12 weeks	60	10 to 20	animal	14-16 weeks	yes, effect significant in both sexes at both gestational ages	12.5 and 17.5	Increased by 77% (36.42 g vs. 20.56 g)	Impaired prior to pregnancy	N/A- embryo transfers	chow	25	Embryo transfers were used to distinguish pre-gestational and gestational exposure to maternal obesity effects
Edlow et al.	2016	26945603	Males are from mars, and females are from venus: Sex-specific fetal brain gene expression signatures in a mouse model of maternal diet-induced obesity	Decrease	mouse (C57BL/6J)	12- 14 weeks	60	>20	animal	17-19 weeks	yes, effect significant in males but not females	G17.5	18 of 22 dams on HFD met criteria for obesity (a 30% increase in weight), other 4 were excluded	?	No effect	matched	10	D12492, D12450J (control has sucrose matched with HFD)
Murabayashi et al.	2013	23453296	Maternal high-fat diets cause insulin resistance through inflammatory changes in fetal adipose tissue	No effect	mouse (C57BL/6N)	4 weeks	60	10 to 20	animal	10 weeks	no	G17.5	Increased	Impaired at gestational day 17	?	matched	10	D12492, D12450B (control has higher sucrose than HFD)
Bae-Gartz et al.	2016	26694850	Running Exercise in Obese Pregnancies Prevents IL-6 Trans-signaling in Male Offspring	Decrease	mouse (C57BL/6N)	9-10 weeks	60	10 to 20	animal and plant	12-13 weeks	no	birth	Increased	?	No effect	?	9
Bytautiene et al.	2011	21444063	Prepregnancy obesity and sFlt1-induced preeclampsia in mice: Developmental programming model of metabolic syndrome	No effect	mouse (CD-1)	3 months	60	<10	animal	16-18 weeks	no	PND1	Increased by 45% (46.2 g vs. 31.8 g)	?	No effect	chow	17	D12492
Masuyama et al.	2015	25853666	The effects of high-fat diet exposure in utero on the obesogenic and diabetogenic traits through epigenetic changes in adiponectin and leptin gene expression for multiple generations in female mice	Increase	mouse (ICR)	4 weeks	62	<10	?	12 weeks	no	birth	?	Impaired homeostasis model assessment of insulin resistance (HOMA-IR) at end of pregnancy	No effect	?	12
Masuyama and Hiramatsu	2014	24664181	Additive effects of maternal high fat diet during lactation on mouse offspring	Increase	mouse (ICR)	4 weeks	62	<10	?	12 weeks	no	birth	?	Impaired homeostasis model assessment of insulin resistance (HOMA-IR) at end of pregnancy	?	?	12
Masuyama and Hiramatsu	2012	22434078	Effects of a high-fat diet exposure in utero on the metabolic syndrome-like phenomenon in mouse offspring through epigenetic changes in adipocytokine gene expression	Increase	mouse (ICR)	4 weeks	62	<10	?	12 weeks	no	birth	?	Impaired homeostasis model assessment of insulin resistance (HOMA-IR) at end of pregnancy	No effect	?	12
Masuyama and Hiramatsu	2012	21839802	Treatment with a constitutive androstane receptor ligand ameliorates the signs of preeclampsia in high-fat diet-induced obese pregnant mice	Increase	mouse (ICR)	4 weeks	62	<10	?	12 weeks	no	G18.5	?	Impaired at gestational day 18.5	No effect	?	12
Masuyama et al.	2016	27426490	Dimethylesculetin ameliorates maternal glucose intolerance and fetal overgrowth in high-fat diet-fed pregnant mice via constitutive androstane receptor	Increase	mouse (ICR)	4 weeks	62	< 10	?	12 weeks	no	G18.5	?	Impaired at gestational day 18.5	No effect	?	12
Dahlhoff et al.	2014	24275555	Peri-conceptional obesogenic exposure induces sex-specific programming of disease susceptibilities in adult mouse offspring	Increase at 17.5 and birth	mouse (NMRI)	9 weeks	60	<10	animal	12 weeks	yes, effect significant in both sexes	17.5 dpc and birth	Increased	Impaired at gestational day 16.5	No effect	matched	13	D12492, D12492 CD
Dodson et al.	2017	27881387	Intrauterine growth restriction influences vascular remodeling and stiffening in the weanling rat more than sex or diet	Decrease	rat (Sprague-Dawley)	5 weeks	44	< 10	animal and plant	12 weeks	yes, effect significant in both sexes	birth	?	?	?	chow	17	Control diet had higher calories from protein than HFD; HFD was also a chow.
Huang et al.	2017	28569254	Maternal high-fat diet during pregnancy and lactation affects hepatic lipid metabolism in early life of offspring rat	Decrease	rat (Sprague-Dawley)	8 weeks	45	< 10	?	11 weeks	no	PND1	?	Impaired prior to pregnancy	?	chow	13
Song et al.	2015	25500158	Maternal high-fat diet feeding during pregnancy and lactation augments lung inflammation and remodeling in the offspring	Increase	rat (Sprague-Dawley)	9 weeks	45	<10	animal	12 weeks	no	birth	?	?	?	matched	10	D12451, D12450B (control has higher sucrose than HFD)
Ye et al.	2017	28588000	Effect of Maternal Obesity on Fetal Growth and Expression of Placental Fatty Acid Transporters	Decrease in DIO but not DIR	rat (Sprague-Dawley)	8 weeks	45	10 to 20	animal	14 weeks	no	21	Increased by 21% in DIO compared with controls	No effect on glucose levels at day 18.5 of pregnancy	?	chow	12	HFD was 70% chow; Of rats on the HFD, selected 18 with the highest weight gain (diet-induced obesity, DIO) and 18 with the lowest weight gain (resistant, DIR) and compared with controls. DIO and DIR rats remained on HFD throughout pregnancy.
Reynolds et al.	2014	25096554	High fat and/or high salt intake during pregnancy alters maternal meta-inflammation and offspring growth and metabolic profiles	Decrease	rat (Sprague-Dawley)	3 weeks	45	<10	animal	16 weeks (115 days)	yes, effect significant in both sexes	G17.5	Increased	Impaired homeostasis model assessment of insulin resistance (HOMA-IR) at day 18 of pregnancy	?	chow	10
Hayes et al.	2012	22442686	Adverse fetal and neonatal outcomes associated with a life-long high fat diet: role of altered development of the placental vasculature	Decrease	rat (Sprague-Dawley)	16 weeks	45	>20	?	19 weeks	yes, effect significant in both sexes	birth	Increased by 22%	Elevated fasting glucose, but glucose tolerance not impaired prior to pregnancy	Decrease	?	16
Nivoit et al.	2009	19288075	Established diet-induced obesity in female rats leads to offspring hyperphagia, adiposity and insulin resistance	Decrease	rat (Wistar)	9 weeks	45	10 to 20	animal	11-12 weeks	no	birth	Increased by 17% (303 g vs. 258 g)	Elevated fasting glucose prior to pregnancy and at days 10-11 of gestation	Increase	chow	?	HFD also had access to sweetened condensed milk
Yamada-Obara	2016	27179663	Maternal exposure to high-fat and high-fructose diet evokes hypoadiponectinemia and kidney injury in rat offspring	Decrease	rat (Sprague-Dawley)	6 weeks	57	< 10	animal and plant	18 weeks	no	PND1	?	?	?	?	14	HFD also had access to fructose in tap water
White et al.	2009	19244583	Maternal obesity is necessary for programming effect of high-fat diet on offspring	No effect	rat (Long-Evans)	4 weeks	60	<10	animal	12 weeks	no	birth	Increased	?	No effect	matched	10	D12492, D12450B (control has higher sucrose than HFD)
Desai et al.	2014	24631702	Maternal obesity and high-fat diet program offspring metabolic syndrome	No effect	rat (Sprague-Dawley)	8 weeks	60	10 to 20	animal	11 weeks	no	PND1	?	No effect on glucose levels at day 20 of pregnancy	?	matched	10
Guberman et al.	2013	23743273	Maternal high-fat diet programs rat offspring hypertension and activates the adipose renin-angiotensin system	No effect	rat (Sprague-Dawley)	8 weeks	60	<10	animal	11 weeks	yes, results only reported for male offspring	PND1	?	?	?	?	10	D12492
Gupta et al.	2009	19074472	Hypothalamic alterations in fetuses of high fat diet-fed obese female rats.	No effect	rat (Sprague-Dawley)	11 weeks	60	<10	animal	14 weeks (100 days)	no	21	Increased	No effect on glucose levels prior to pregnancy and at day 21 of pregnancy	?	chow	11
Srinivasan et al.	2006	16720630	Maternal high-fat diet consumption results in fetal malprogramming predisposing to the onset of metabolic syndrome-like phenotype in adulthood	No effect	rat (Sprague-Dawley)	14 weeks	60	<10	animal	17 weeks (day 120)	no	21	Increased	Glucose levels not different prior to pregnancy but elevated at day 21 of pregnancy	No effect	chow	11
Lecoutre et al.	2016	27122310	Depot- and sex-specific effects of maternal obesity in offspring's adipose tissue	No effect	rat (Wistar)	16 weeks	60	10 to 20	animal	22 weeks	no	birth	Increased	Impaired prior to pregnancy	No effect	matched	10	D12492, D12450J (control has sucrose matched with HFD)
Mitra et al.	2009	18971351	Effect of high-fat diet during gestation, lactation, or postweaning on physiological and behavioral indexes in borderline hypertensive rats	No effect	rat (Wistar)	6-8 weeks	60	10 to 20	animal	26-28 weeks	no	birth	No effect	?	No effect	matched	10	D12492 vs D 010605101
